# Supplementary material for: The Use of Artificial Intelligence (AI) to Support Dietetic Practice Across Primary Care: A Scoping Review of the Literature
Source: Nutrients. 2025 Nov 10;17(22):3515. doi: 10.3390/nu17223515 (PMC12655762; doi:10.3390/nu17223515)
Supplement: Supplementary file 1 [file nutrients-17-03515-s001.zip]

Archive with 1 entries (1 files):
- nutrients-3921424-supplementary.pdf
